# Supplementary material for: Leveraging diverse cell-death related signature predicts the prognosis and immunotherapy response in renal clear cell carcinoma
Source: Front Immunol. 2023 Dec 11;14:1293729. doi: 10.3389/fimmu.2023.1293729 (PMC10749459; doi:10.3389/fimmu.2023.1293729)
Supplement: Supplementary file 1 [file Table_1.xlsx]

## Sheet: Table 1
Supplementary Table 1. The information of 1217 genes related to PCD
No.	Apoptosis	Pyroptosis	Autophagy	Lysosome-dependent cell death	Necroptosis	Ferroptosis	Cuproptosis	Entotic cell death	Parthanatos	Netotic cell death	Alkaliptosis	Oxeiptosis	Disulfidptosis
1	AATF	BAK1	ABL1	ABCA2	GLUD1	ABCC1	FDX1	AMPK	PARP	ELANE	IKBKB	PGAM5	SLC7A11
2	ABL1	BAX	ABL2	ABCB9	GLUD2	ACACA	LIAS	ATG5	MIF	MMP1	NFKB1	KEAP1	SLC3A2
3	ACAA2	CASP1	ACER2	ACP2	ALOX15	ACO1	LIPT1	ATG7	AIFM1	MPO	CA9	AIFM1	RPN1
4	ACKR3	CASP3	ADRA1A	ACP5	FTH1	ACSF2	DLD	BECN1	HSP70	CAMP	CHUK	NRF2	NCKAP1
5	ACVR1	CASP4	ADRB2	ADGRE2	PYG	ACSL1	DLAT	CDC42	PAAN	PADI4	IKBKG	AIRE	NUBPL
6	ACVR1B	CASP5	AKT1	AGA	CAPN1	ACSL3	PDHA1	CDH1	ARH3	EIPA	NFKB1A		NDUFA11
7	ADORA1	CASP6	AMBRA1	AP1B1	CASP1	ACSL4	PDHB	CTNNA1	RNF146	NCX1	RELA		LRPPRC
8	AEN	CASP8	ATF6	AP1G1	GLNA	ACSL5	MTF1	CYBB	ADPRHL2	MIA			OXSM
9	AGT	CASP9	ATG101	AP1M1	BAX	ACSL6	GLS	MYH14	OGG1				NDUFS1
10	AGTR2	CHMP2A	ATG13	AP1M2	BCL2	AIFM2	CDKN2A	PI3KC3					GYS1
11	AIFM1	CHMP2B	ATG14	AP1S1	FADD	AKR1C1	GCSH	RHOA
12	AKT1	CHMP3	ATG2A	AP1S2	RIPK1	AKR1C2	ATP7A	RNF146
13	ANXA6	CHMP4A	ATG2B	AP1S3	TNF	AKR1C3	ATP7B	ROCK
14	APAF1	CHMP4B	ATG5	AP3B1	TNFRSF1A	ALOX12	SLC31A1	RUBCN
15	APPL1	CHMP4C	ATG7	AP3B2	TRADD	ALOX15		UVRAG
16	AR	CHMP6	ATM	AP3D1	TRAF2	ALOX5
17	ARHGEF2	CHMP7	ATP13A2	AP3M1	PPIA	ATG5
18	ARL6IP5	CYCS	ATP6V0A1	AP3M2	CAPN2	ATG7
19	ARMC10	ELANE	ATP6V0A2	AP3S1	HSP90A	ATP5MC3
20	ARRB2	GPX4	ATP6V0B	AP3S2	IL1A	BACH1
21	ASAH2	GSDMB	ATP6V0C	AP4B1	TNFSF6	CARS
22	ATF3	GSDMC	ATP6V0D1	AP4E1	TNFRSF6	CBS
23	ATF4	GSDMD	ATP6V0D2	AP4M1	CASP8	CD44
24	ATM	GSDME	ATP6V0E1	AP4S1	JNK	CHAC1
25	ATP2A1	GZMB	ATP6V0E2	ARF1	JAK2	CISD1
26	ATP2A3	HMGB1	ATP6V1A	ARL8B	CAMK2	CP
27	ATP5IF1	IL18	ATP6V1B1	ARSA	IL1B	CRYAB
28	AVP	IL1A	ATP6V1B2	ARSB	IFNG	CS
29	BAD	IL1B	ATP6V1C1	ARSG	STAT3	CYBB
30	BAG3	IRF1	ATP6V1C2	ASAH1	IRF9	DPP4
31	BAG5	IRF2	ATP6V1D	ATP10B	TNFSF10	EMC2
32	BAG6	NLRC4	ATP6V1E1	ATP13A2	TNFRSF10A	FADS2
33	BAK1	NLRP1	ATP6V1E2	ATP6AP1	TNFRSF10B	FANCD2
34	BAX	NLRP2	ATP6V1G1	ATP6V0A1	CFLAR	FDFT1
35	BBC3	NLRP3	ATP6V1G2	ATP6V0A2	XIAP	FTH1
36	BCAP31	NLRP6	ATP6V1H	ATP6V0A4	BID	FTL
37	BCL10	NLRP7	AUP1	ATP6V0B	AIFM1	FTMT
38	BCL2	NOD1	BAD	ATP6V0C	TRPM7	G6PD
39	BCL2A1	PLCG1	BAG3	ATP6V0D1	IFNAR1	GCLC
40	BCL2L1	PJVK	BCL2	ATP6V0D2	IFNAR2	GCLM
41	BCL2L10	PRKACA	BCL2L11	ATP6V1H	IFNGR1	GLS2
42	BCL2L11	PYCARD	BECN1	BLK	IFNGR2	GOT1
43	BCL2L12	SCAF11	BMF	BLOC1S1	TLR3	GPX4
44	BCL2L14	TINAP	BNIP3	BLOC1S2	TIRP	GSS
45	BCL2L2	TNF	BNIP3L	BORCS5	IFNA	HMGCR
46	BCL3	TP53	BOK	BORCS6	IFNB	HMOX1
47	BCLAF1	TP63	C9orf72	BTK	TRIF	HSBP1
48	BDKRB2	AIM2	CALCOCO2	C12orf4	VDAC1	HSPB1
49	BDNF	GSDMA	CAMKK2	CBL	SLC25A4S	IREB2
50	BECN1	IL6	CAPN1	CD164	PPID	KEAP1
51	BID	NOD2	CAPNS1	CD300A	CYLD	LPCAT3
52	BIK	TIRAP	CASP1	CD63	RIPK3	MAP1LC3A
53	BIRC6		CASP3	CD68	MLKL	MAP1LC3B
54	BLOC1S2		CDC37	CD84	TRAF5	MAP1LC3C
55	BMF		CDK5	CHGA	TLR4	MT1G
56	BMP4		CDK5R1	CLN3	RBCK1	NCOA4
57	BMP5		CHMP4A	CLN5	HMGB1	NFE2L2
58	BMPR1B		CHMP4B	CLNK	JAK1	NFS1
59	BNIP3		CISD2	CLTA	JAK3	NOX1
60	BNIP3L		CLEC16A	CLTB	TYK2	NQO1
61	BOK		CLN3	CLTC	STAT1	NRF2
62	BRCA1		CLU	CLTCL1	STAT2	OTUB1
63	BRCA2		CPTP	CLU	STAT4	PCBP1
64	BRSK2		CSNK2A2	CPLX2	STAT5A	PCBP2
65	BTK		CTSA	CTNS	STAT5B	PEBP1
66	CAAP1		CTTN	CTSA	STAT6	PGD
67	CASP1		DAP	CTSB	H2A	PHKG2
68	CASP10		DAPK1	CTSC	TNFAIP3	PRNP
69	CASP12		DAPK2	CTSD	RNF31	PROM2
70	CASP2		DAPK3	CTSE	CHMP2A	PTGS2
71	CASP3		DAPL1	CTSF	CHMP2B	RPL8
72	CASP4		DCN	CTSG	VPS24	SAT1
73	CASP5		DDIT3	CTSH	CHMP4A	SAT2
74	CASP8		DDRGK1	CTSK	CHMP4B	SLC11A2
75	CASP8AP2		DEPDC5	CTSL	CHMP6	SLC1A5
76	CASP9		DEPP1	CTSO	VPS4	SLC39A14
77	CAV1		DHRSX	CTSS	CHMP1	SLC39A8
78	CCAR2		DNM1L	CTSV	CHMP5	SLC3A2
79	CCK		DRAM1	CTSW	SMPD1	SLC40A1
80	CD14		DRAM2	CTSZ	PYCARD	SLC7A11
81	CD24		EEF1A1	DEF8	NLRP3	SQLE
82	CD27		EEF1A2	DNASE2	ZBP1	STEAP3
83	CD28		EIF2AK4	DNASE2B	IL33	TF
84	CD38		EIF4G1	ENTPD4	FTL	TFRC
85	CD3E		EIF4G2	FAM98A	SQSTM1	TP53
86	CD44		ELAPOR1	FER	VDAC2	VDAC2
87	CD5		EP300	FES	VDAC3	VDAC3
88	CD70		EPM2A	FGR	CHMP7	ZEB1
89	CD74		ERCC4	FLCN	PGAM5
90	CDIP1		ERN1	FOXF1	BIRC2
91	CDKN1A		EXOC1	FTH1	BIRC3
92	CDKN2D		EXOC4	FTL	EIF2AK2
93	CEBPB		EXOC7	FUCA1	PLA2G4
94	CFLAR		EXOC8	GAA	DNM1L
95	CHAC1		FBXL2	GAB2	SPATA2
96	CHCHD10		FBXO7	GALC	FAF1
97	CHEK2		FBXW7	GALNS	SHARPIN
98	CIB1		FEZ1	GATA2	NOX2
99	CIDEB		FEZ2	GBA	USP21
100	CLU		FLCN	GCC2	PARP1
101	COA8		FOXK1	GGA1	CHMP4C
102	COL2A1		FOXK2	GGA2
103	CRADD		FOXO1	GGA3
104	CREB3		FOXO3	GLA
105	CREB3L1		FTH1	GLB1
106	CRH		FTL	GM2A
107	CRIP1		FYCO1	GNPTAB
108	CSF2		FZD5	GNPTG
109	CSNK2A1		GAPDH	GNS
110	CSNK2A2		GATA4	GUSB
111	CTH		GBA	HDAC6
112	CTNNA1		GFAP	HEXA
113	CTSC		GNAI3	HEXB
114	CTTN		GOLGA2	HGS
115	CUL1		GPR137	HGSNAT
116	CUL2		GPR137B	HMOX1
117	CUL3		GPSM1	HPS6
118	CUL4A		GSK3A	HSPA8
119	CUL5		GSK3B	HYAL1
120	CX3CL1		HAX1	IDS
121	CX3CR1		HDAC6	IDUA
122	CXCL12		HERC1	IGF2R
123	CYLD		HGF	IL13
124	CYP1B1		HIF1A	IL13RA2
125	DAB2IP		HMGB1	IL4
126	DAP		HMOX1	IL4R
127	DAP3		HSP90AA1	KIF1B
128	DAPK1		HSPA8	KIT
129	DAPK2		HSPB1	KXD1
130	DAPK3		HSPB8	LAMP1
131	DAPL1		HTR2B	LAMP2
132	DAXX		HTRA2	LAMP3
133	DBH		HTT	LAMTOR1
134	DCC		HUWE1	LAPTM4A
135	DDIAS		IFI16	LAPTM4B
136	DDIT3		IFNG	LAPTM5
137	DDIT4		IKBKG	LAT
138	DDX3X		IL10	LAT2
139	DDX47		IL10RA	LGALS9
140	DDX5		IL4	LGMN
141	DEDD		IRGM	LIPA
142	DEDD2		ITPR1	LRRK2
143	DELE1		KAT5	LYN
144	DEPTOR		KAT8	M6PR
145	DIABLO		KDM4A	MAN2B1
146	DIDO1		KDR	MANBA
147	DNAJA1		KEAP1	MAP1LC3A
148	DNAJC10		KIF25	MAP6
149	DNM1L		KLHL22	MCOLN1
150	DPF2		KLHL3	MFSD8
151	DYRK2		LACRT	MILR1
152	E2F1		LAMP1	MRGPRX2
153	E2F2		LAMP2	MT3
154	EDA2R		LAMP3	MYH9
155	EIF2AK3		LAMTOR1	NAGA
156	ELL3		LAMTOR2	NAGLU
157	ENO1		LAMTOR3	NAGPA
158	EP300		LAMTOR4	NAPSA
159	EPHA2		LAMTOR5	NCOA4
160	EPO		LARP1	NDEL1
161	ERBB3		LEP	NEDD4
162	ERCC6		LEPR	NEU1
163	ERN1		LGALS8	NPC1
164	ERN2		LRRK2	NPC2
165	ERO1A		LRSAM1	NR4A3
166	ERP29		LZTS1	PDPK1
167	EYA1		MAP1LC3A	PIK3C3
168	EYA2		MAP1LC3B	PIK3CD
169	EYA3		MAP1LC3C	PIK3CG
170	EYA4		MAP3K7	PIP4K2A
171	FADD		MAPK15	PIP4K2B
172	FAF1		MAPK3	PIP4P1
173	FAIM		MAPK8	PLA2G15
174	FAIM2		MAPT	PLA2G3
175	FAM162A		MCL1	PLEKHM1
176	FAS		MEFV	PLEKHM2
177	FASLG		MET	PPT1
178	FASTK		MFN2	PPT2
179	FBH1		MFSD8	PSAP
180	FBXW7		MID2	PSAPL1
181	FEM1B		MIR199A1	PTGDR
182	FGA		MIRLET7B	PTGDS
183	FGB		MLST8	RAB34
184	FGF10		MT3	RAB3A
185	FGFR1		MTCL1	RAB7A
186	FGFR3		MTDH	RAC2
187	FGG		MTM1	RUBCNL
188	FHIT		MTMR3	S100A13
189	FIGNL1		MTMR4	SCARB2
190	FIS1		MTMR8	SGSH
191	FNIP2		MTMR9	SLC11A1
192	FXN		MTOR	SLC11A2
193	FYN		NCOA4	SLC17A5
194	FZD9		NEDD4	SMPD1
195	G0S2		NLRP6	SNAP23
196	GABARAP		NOD1	SNAPIN
197	GATA1		NOD2	SNX16
198	GATA4		NPC1	SNX4
199	GCLM		NPRL2	SORL1
200	GDNF		NRBP2	SORT1
201	GFRAL		NUPR1	SPAG9
202	GGCT		OPTN	SPHK2
203	GHITM		ORMDL3	SQSTM1
204	GNAI2		OSBPL7	STXBP1
205	GNAI3		PAFAH1B2	STXBP2
206	GPER1		PARK7	SUMF1
207	GPX1		PHB2	SYK
208	GRINA		PHF23	SYTL4
209	GSDME		PIK3C2A	TCIRG1
210	GSK3A		PIK3C3	TFEB
211	GSK3B		PIK3CA	TMEM106B
212	GSKIP		PIK3CB	TPP1
213	GSTP1		PIK3R2	UNC13D
214	GZMB		PIM2	VAMP7
215	HDAC1		PINK1	VAMP8
216	HERPUD1		PIP4K2A	VPS33A
217	HGF		PIP4K2B	VPS33B
218	HIC1		PIP4K2C	VPS4A
219	HIF1A		PJVK	WASH3P
220	HINT1		PLEKHF1	ZFYVE16
221	HIP1		PLK2
222	HIP1R		PLK3
223	HIPK1		POLDIP2
224	HIPK2		PRKAA1
225	HMGB2		PRKAA2
226	HMOX1		PRKAB1
227	HNRNPK		PRKAB2
228	HRAS		PRKACA
229	HRK		PRKAG1
230	HSPA1A		PRKAG2
231	HSPA1B		PRKAG3
232	HSPB1		PRKD1
233	HTRA2		PRKN
234	HTT		PSAP
235	HYAL2		PTPN22
236	HYOU1		PYCARD
237	ICAM1		QSOX1
238	IFI16		RAB39B
239	IFI27		RAB3GAP1
240	IFI27L1		RAB3GAP2
241	IFI27L2		RAB7A
242	IFI6		RAB8A
243	IFNB1		RALB
244	IFNG		RASIP1
245	IGF1		RB1CC1
246	IKBKE		RETREG1
247	IL12A		RETREG3
248	IL19		RHEB
249	IL1A		RIPK2
250	IL1B		RMC1
251	IL2		RNF152
252	IL20RA		RNF41
253	IL33		RNF5
254	IL4		ROCK1
255	IL6R		RPTOR
256	IL7		RRAGA
257	INCA1		RRAGB
258	ING2		RRAGC
259	ING5		RRAGD
260	INHBA		RUBCN
261	INHBB		RUFY4
262	INS		SCFD1
263	ITGA6		SCOC
264	ITGAM		SEC22B
265	ITGAV		SESN1
266	ITM2C		SESN2
267	ITPR1		SESN3
268	ITPRIP		SH3BP4
269	IVNS1ABP		SH3GLB1
270	JAK2		SIRT1
271	JMY		SIRT2
272	JUN		SLC38A9
273	KDM1A		SMCR8
274	KITLG		SMG1
275	KRT18		SNCA
276	KRT8		SNRNP70
277	LCK		SNX32
278	LGALS12		SNX5
279	LGALS3		SNX6
280	LRRK2		SOGA1
281	LTBR		SOGA3
282	LY96		SPTLC1
283	MADD		SPTLC2
284	MAEL		SQSTM1
285	MAGEA3		SREBF1
286	MAP2K5		SREBF2
287	MAP3K5		STAT3
288	MAPK7		STBD1
289	MAPK8		STING1
290	MAPK8IP1		STK11
291	MAPK8IP2		STUB1
292	MAPK9		SUPT5H
293	MARCHF7		SVIP
294	MAZ		SYNPO2
295	MCL1		TAB2
296	MDM2		TAB3
297	MELK		TBC1D14
298	MFF		TBC1D25
299	MIF		TBK1
300	MIR132		TEX264
301	MIR15A		TFEB
302	MIR16-1		TICAM1
303	MIR17		TIGAR
304	MIR198		TLK2
305	MIR21		TMEM150A
306	MIR210		TMEM150B
307	MIR221		TMEM150C
308	MIR222		TMEM39A
309	MIR26B		TMEM39B
310	MIR27B		TMEM59
311	MIR449A		TOMM7
312	MKNK2		TP53
313	MLH1		TP53INP1
314	MLLT11		TP53INP2
315	MMP9		TPCN1
316	MNT		TPCN2
317	MOAP1		TREM2
318	MPV17L		TRIB3
319	MSH2		TRIM13
320	MSH6		TRIM14
321	MSX1		TRIM21
322	MUC1		TRIM22
323	MUL1		TRIM27
324	MYBBP1A		TRIM34
325	NACC2		TRIM38
326	NANOS3		TRIM5
327	NBN		TRIM6
328	NCK1		TRIM65
329	NCK2		TRIM68
330	NDUFA13		TRIM8
331	NDUFS3		TRIML1
332	NFATC4		TRIML2
333	NFE2L2		TSC1
334	NGF		TSC2
335	NGFR		TSPO
336	NKX3-1		UBA5
337	NLE1		UBQLN1
338	NME5		UBQLN2
339	NMT1		UBQLN4
340	NOC2L		UCHL1
341	NOG		UFC1
342	NOL3		UFL1
343	NONO		UFM1
344	NOS3		ULK1
345	NOX1		USP10
346	NR4A2		USP13
347	NUPR1		USP30
348	OPA1		USP33
349	P2RX4		USP36
350	P2RX7		UVRAG
351	P4HB		VDAC1
352	PAK2		VPS13C
353	PAK5		VPS13D
354	PARK7		VPS26A
355	PARP1		VPS26B
356	PARP2		VPS35
357	PAWR		WAC
358	PCGF2		WASHC1
359	PDCD10		WDFY3
360	PDCD5		WDR24
361	PDCD6		WDR41
362	PDIA3		WDR6
363	PDK1		WDR81
364	PDK2		WIPI2
365	PDPK1		ZC3H12A
366	PDX1		ZKSCAN3
367	PEA15		ZMPSTE24
368	PELI3
369	PERP
370	PF4
371	PHIP
372	PHLDA3
373	PIAS4
374	PIDD1
375	PIH1D1
376	PIK3R1
377	PINK1
378	PLAGL2
379	PLAUR
380	PLEKHF1
381	PLSCR3
382	PMAIP1
383	PML
384	POLB
385	POU4F1
386	POU4F2
387	PPARD
388	PPIA
389	PPIF
390	PPM1F
391	PPP1CA
392	PPP1R13B
393	PPP1R15A
394	PPP2R1B
395	PPP3CC
396	PPP3R1
397	PRDX2
398	PRELID1
399	PRKCA
400	PRKCD
401	PRKDC
402	PRKN
403	PRKRA
404	PRODH
405	PSEN1
406	PSMD10
407	PSME3
408	PTEN
409	PTGIS
410	PTH
411	PTPMT1
412	PTPN1
413	PTPN2
414	PTPRC
415	PTTG1IP
416	PYCARD
417	QARS1
418	RACK1
419	RAF1
420	RB1
421	RB1CC1
422	RBCK1
423	RELA
424	RET
425	RFFL
426	RHOT1
427	RHOT2
428	RIPK1
429	RIPK3
430	RNF183
431	RNF186
432	RNF34
433	RNF41
434	RPL11
435	RPL26
436	RPS27L
437	RPS3
438	RPS6KB1
439	RPS7
440	RRP8
441	RTKN2
442	RTL10
443	S100A8
444	S100A9
445	SCG2
446	SCN2A
447	SCRT2
448	SELENOK
449	SELENOS
450	SENP1
451	SEPTIN4
452	SERINC3
453	SERPINE1
454	SFN
455	SFPQ
456	SFRP1
457	SFRP2
458	SGMS1
459	SGPL1
460	SGPP1
461	SH3RF1
462	SHH
463	SHISA5
464	SIAH1
465	SIAH2
466	SIRT1
467	SIVA1
468	SKIL
469	SLC25A5
470	SLC35F6
471	SLC9A3R1
472	SMAD3
473	SNAI1
474	SNAI2
475	SNW1
476	SOD1
477	SOD2
478	SORT1
479	SP100
480	SRC
481	SRPX
482	SST
483	SSTR3
484	ST20
485	STK11
486	STK24
487	STK25
488	STK3
489	STK4
490	STRADB
491	STX4
492	STYXL1
493	SYVN1
494	TAF9
495	TAF9B
496	TCF7L2
497	TERT
498	TFDP1
499	TFDP2
500	TFPT
501	TGFB1
502	TGFB2
503	TGFBR1
504	THBS1
505	TICAM1
506	TICAM2
507	TIMM50
508	TIMP3
509	TLR3
510	TLR4
511	TM2D1
512	TMBIM1
513	TMBIM6
514	TMC8
515	TMEM102
516	TMEM109
517	TMEM117
518	TMEM14A
519	TMEM161A
520	TNF
521	TNFAIP3
522	TNFRSF10A
523	TNFRSF10B
524	TNFRSF10C
525	TNFRSF12A
526	TNFRSF1A
527	TNFRSF1B
528	TNFRSF25
529	TNFSF10
530	TNFSF12
531	TOPORS
532	TP53
533	TP53BP2
534	TP63
535	TP73
536	TPD52L1
537	TPT1
538	TRADD
539	TRAF1
540	TRAF2
541	TRAF7
542	TRAP1
543	TRIAP1
544	TRIB3
545	TRIM32
546	TRIM39
547	TXNDC12
548	TYROBP
549	UACA
550	UBB
551	UBE2K
552	UBE4B
553	UBQLN1
554	UMOD
555	UNC5B
556	URI1
557	USP28
558	USP47
559	VDAC2
560	VNN1
561	WDR35
562	WNT4
563	WWOX
564	XBP1
565	YAP1
566	YBX3
567	YWHAB
568	YWHAE
569	YWHAG
570	YWHAH
571	YWHAQ
572	YWHAZ
573	ZC3HC1
574	ZDHHC3
575	ZMYND11
576	ZNF205
577	ZNF385A
578	ZNF385B
579	ZNF622
580	ZSWIM2

## Sheet: Table 2
Supplementary Table 1. The information of 1217 genes related to PCD
MELK	4.66	7.76	<0.001			824.91	<0.01						Disulfidptosis
E2F1	3.32	7.61	<0.001			740.13	<0.01						SLC7A11
E2F2	3.47	6.74	<0.001			523.58	<0.01						SLC3A2
BAK1	1.59	7.8	<0.001			512.06	<0.01						RPN1
LEPR	-3.36	8.81	<0.001			502.67	<0.01						NCKAP1
INHBA	3.07	8.39	<0.001			478.64	<0.01						NUBPL
MMP1	7.98	8.86	<0.001			463.62	<0.01						NDUFA11
PARP1	1.39	11.07	<0.001			458.29	<0.01						LRPPRC
CA9	6.45	6.68	<0.001			440.58	<0.01						OXSM
DDIAS	2.34	6.3	<0.001			436.73	<0.01						NDUFS1
PLAUR	2.41	8.47	<0.001			410.24	<0.01						GYS1
BCL2L12	1.86	7.23	<0.001			407.73	<0.01
RIPK2	1.72	8.42	<0.001			399.12	<0.01
CXCL12	-2.39	11.23	<0.001			393.58	<0.01
CAV1	-3.27	11.95	<0.001			386.22	<0.01
RTKN2	2.68	6.46	<0.001			385.63	<0.01
UBQLN4	1.36	9.46	<0.001			385.47	<0.01
SYNPO2	-3.47	10.47	<0.001			381.7	<0.01
LEP	-7.35	10.66	<0.001			380.75	<0.01
MAP1LC3C	-3.83	4.97	<0.001			379.27	<0.01
CDKN2A	4.28	8.24	<0.001			378.03	<0.01
HMGB2	1.69	10.2	<0.001			373.1	<0.01
CHEK2	1.61	7.04	<0.001			370.76	<0.01
FOXO1	-1.98	9.18	<0.001			364.13	<0.01
PDCD5	1.45	8.99	<0.001			353.04	<0.01
SQLE	2.59	9.5	<0.001			352.24	<0.01
PGAM5	1.36	8.9	<0.001			352.23	<0.01
FOXK2	1.25	9.53	<0.001			351.24	<0.01
ATP6V0B	1.41	9.91	<0.001			349.65	<0.01
DCN	-2.71	13.62	<0.001			348.37	<0.01
BAX	1.47	8.4	<0.001			339.66	<0.01
DAP3	1.13	10.33	<0.001			334.17	<0.01
MAZ	1.29	8.97	<0.001			333.55	<0.01
STAT5B	-1.31	10.12	<0.001			324.18	<0.01
FANCD2	1.82	7.6	<0.001			319.58	<0.01
ITPR1	-2.47	9.81	<0.001			306.26	<0.01
CASP12	-2.89	1.96	<0.001			305.43	<0.01
ADRB2	-3.02	6.57	<0.001			303.56	<0.01
FYCO1	-1.57	9.5	<0.001			302.88	<0.01
LAMP3	3.1	7.48	<0.001			301.49	<0.01
CHAC1	2.48	5.17	<0.001			299.47	<0.01
PRKN	-2.2	5.73	<0.001			294.69	<0.01
PPP1CA	1.16	10.26	<0.001			290.04	<0.01
BRCA2	2.03	6.67	<0.001			276.84	<0.01
P4HB	1.32	13.01	<0.001			272.64	<0.01
ACER2	-2.2	5.68	<0.001			269.67	<0.01
YWHAZ	1.12	13.16	<0.001			266.78	<0.01
FGF10	-3.81	6.39	<0.001			264.63	<0.01
SESN1	-1.43	8.47	<0.001			261.44	<0.01
CDK5	1.46	7.08	<0.001			259.28	<0.01
ACKR3	-2.5	9.07	<0.001			258.85	<0.01
TPCN1	-1.08	9.16	<0.001			257.73	<0.01
PDK2	-1.62	8.21	<0.001			253.87	<0.01
TRIM65	1.31	8.35	<0.001			250.49	<0.01
SRC	1.3	9.19	<0.001			249.61	<0.01
AIM2	3.26	5	<0.001			248.11	<0.01
EDA2R	-2.04	5.66	<0.001			244.87	<0.01
TFDP1	1.51	10.12	<0.001			244.8	<0.01
MMP9	5.52	11.84	<0.001			242.76	<0.01
CDKN2D	1.64	6.53	<0.001			241.63	<0.01
KLHL3	-1.67	6.44	<0.001			238.11	<0.01
SLC7A11	2.75	6.38	<0.001			236.17	<0.01
TP53BP2	1.47	9.61	<0.001			234.29	<0.01
GAPDH	1.73	14.49	<0.001			232.23	<0.01
GGCT	1.56	9.2	<0.001			229.85	<0.01
ACO1	-2.01	10.08	<0.001			229.36	<0.01
LGALS12	-4.78	8.13	<0.001			228.89	<0.01
MSH2	1.22	9.06	<0.001			227.15	<0.01
G0S2	-3.66	10.03	<0.001			225.44	<0.01
TERT	4.19	2.87	<0.001			222.78	<0.01
PRKD1	-1.57	6.69	<0.001			219.73	<0.01
MSH6	1.1	9.86	<0.001			219.35	<0.01
ACSL1	-2.61	11.96	<0.001			218.66	<0.01
HYOU1	1.25	10.77	<0.001			217.65	<0.01
STBD1	-2.19	5.88	<0.001			215.87	<0.01
IGF1	-2.84	6.36	<0.001			215.79	<0.01
UFC1	1.01	10.2	<0.001			213.34	<0.01
IKBKE	1.7	7.38	<0.001			211.93	<0.01
ENO1	1.26	13.45	<0.001			211.71	<0.01
S100A8	4.67	9.69	<0.001			211.42	<0.01
CBS	3.29	3.53	<0.001			211.15	<0.01
UNC5B	1.53	8.54	<0.001			210.7	<0.01
BCL2L2	-1.03	9.2	<0.001			209.76	<0.01
PIK3R1	-1.62	11.18	<0.001			208.97	<0.01
TLR3	-1.66	7.16	<0.001			208.01	<0.01
ATP6V1C2	2.23	6.5	<0.001			207.3	<0.01
BCL2A1	3.17	6.41	<0.001			207.24	<0.01
ST20	1.39	4.96	<0.001			204.16	<0.01
MLLT11	2.13	7.3	<0.001			201.23	<0.01
ADRA1A	-4.02	4.84	<0.001			198	<0.01
CAMP	4.33	3.19	<0.001			196.83	<0.01
GZMB	2.67	5.69	<0.001			196.61	<0.01
BCL2	-1.84	9.32	<0.001			196.55	<0.01
TRAF2	1.24	7.77	<0.001			195.68	<0.01
GSDMC	3.12	5.63	<0.001			195.61	<0.01
BRSK2	3.41	4.43	<0.001			194.51	<0.01
POU4F1	5.59	3.54	<0.001			194.1	<0.01
IFI6	2.54	10.72	<0.001			190.67	<0.01
SRPX	-2.11	9	<0.001			190.55	<0.01
RUFY4	3.42	3.86	<0.001			189.83	<0.01
S100A9	3.74	10.76	<0.001			189.12	<0.01
LAMTOR2	1.27	8.57	<0.001			189.08	<0.01
ATF3	-2.05	10	<0.001			187.55	<0.01
MAEL	5.89	4.9	<0.001			187.33	<0.01
NLRP7	4.38	3.61	<0.001			186.48	<0.01
FZD9	2.96	5.34	<0.001			186.07	<0.01
CDK5R1	1.76	5.74	<0.001			185.53	<0.01
TFRC	1.61	10.51	<0.001			182.41	<0.01
ATP2A1	-6.22	9.21	<0.001			180.27	<0.01
NOC2L	1.11	9.72	<0.001			179.76	<0.01
CYCS	1.12	10.05	<0.001			179.02	<0.01
ATG2B	-1	8.78	<0.001			177.98	<0.01
TLR4	-1.57	8.25	<0.001			175.95	<0.01
PRKDC	1.32	11.68	<0.001			175.88	<0.01
MIF	1.94	8.25	<0.001			171.99	<0.01
PRELID1	1.01	8.73	<0.001			167.32	<0.01
IL18	1.52	6.39	<0.001			167.28	<0.01
TMEM14A	1.02	7.93	<0.001			166.39	<0.01
NOD2	1.64	6.17	<0.001			165.88	<0.01
ORMDL3	-1.23	10.04	<0.001			165.37	<0.01
PDX1	7.01	1.56	<0.001			162.71	<0.01
KDR	-1.28	9.2	<0.001			160.2	<0.01
STAT1	1.45	11.5	<0.001			159.33	<0.01
TRIML2	4.8	2.05	<0.001			158.34	<0.01
STAT5A	-1.25	9.85	<0.001			157.62	<0.01
ZBP1	2.28	5.21	<0.001			157.57	<0.01
BNIP3L	-1.17	10.5	<0.001			156.83	<0.01
PTEN	-1.09	10.16	<0.001			155.65	<0.01
SNCA	-1.63	5.63	<0.001			154.91	<0.01
TMEM161A	1.02	8.03	<0.001			154.46	<0.01
MIR27B	-2.78	0.59	<0.001			153.76	<0.01
HSPB8	-2.39	8.78	<0.001			153.61	<0.01
DEPP1	-1.7	11.01	<0.001			148.24	<0.01
SHARPIN	1.01	9.02	<0.001			147.05	<0.01
ZEB1	-1.6	8.77	<0.001			145.34	<0.01
ACSL6	2.83	5.63	<0.001			141.75	<0.01
PINK1	-1.08	8.04	<0.001			140.02	<0.01
IL33	-2.4	8.76	<0.001			139.86	<0.01
IFNG	2.89	2.39	<0.001			137.97	<0.01
PJVK	-1.08	4.39	<0.001			137.77	<0.01
JUN	-1.39	11.79	<0.001			137.07	<0.01
LRRK2	-1.48	7.15	<0.001			136.53	<0.01
TNFSF12	-1.06	8.01	<0.001			135.54	<0.01
AIFM2	-1.58	8.78	<0.001			134.77	<0.01
ELANE	-2.86	1.65	<0.001			133.12	<0.01
MT3	2.96	0.92	<0.001			132.34	<0.01
PIM2	1.66	8.32	<0.001			130.87	<0.01
MAPT	-2.21	8.67	<0.001			130.45	<0.01
COL2A1	4.87	10.11	<0.001			130.4	<0.01
AKR1C1	-2.67	9.07	<0.001			128.16	<0.01
VPS13C	-1.1	9.69	<0.001			128.12	<0.01
PPIF	1.1	9.72	<0.001			128.11	<0.01
IL20RA	-2.21	7.76	<0.001			126.95	<0.01
MIR221	-2.11	0.28	<0.001			126.63	<0.01
ICAM1	1.58	9.3	<0.001			124.5	<0.01
CX3CR1	-2.03	7.11	<0.001			124.32	<0.01
GPER1	-1.9	5.94	<0.001			123.68	<0.01
PAK5	-3.08	4.52	<0.001			123.31	<0.01
EPO	3.49	2.12	<0.001			122.8	<0.01
BMF	1.2	7.99	<0.001			121.85	<0.01
PIK3R2	1.33	3.5	<0.001			120.82	<0.01
TP63	-2.75	8.9	<0.001			120.78	<0.01
FNIP2	-1.04	8.7	<0.001			120.16	<0.01
NR4A2	-1.69	8.1	<0.001			119.73	<0.01
LACRT	-6.76	3.84	<0.001			119.72	<0.01
SLC40A1	-1.77	10.61	<0.001			119.58	<0.01
ERO1A	1.12	9.35	<0.001			118.7	<0.01
TRIB3	1.37	8.01	<0.001			118.58	<0.01
CD24	1.95	13.13	<0.001			117.81	<0.01
MAPK15	2.24	6.17	<0.001			117.25	<0.01
MAPK8IP2	2.01	6.97	<0.001			115.63	<0.01
LCK	1.56	6.62	<0.001			115.04	<0.01
PPP1R15A	-1.04	9.78	<0.001			114.39	<0.01
BMP4	-1.75	6.66	<0.001			113.3	<0.01
DAPK1	1.31	8.53	<0.001			111.33	<0.01
FADS2	1.95	10.49	<0.001			110.29	<0.01
PPP2R1B	-1.23	9.3	<0.001			109.97	<0.01
IL6	-2.38	6.71	<0.001			109.15	<0.01
BCL2L14	2.41	5.56	<0.001			108.7	<0.01
CD5	1.65	6.06	<0.001			107.51	<0.01
PMAIP1	1.38	6.51	<0.001			107.46	<0.01
JAK3	1.25	7.27	<0.001			105.76	<0.01
MAGEA3	9.12	5.86	<0.001			104.85	<0.01
IFNB1	3.59	-0.73	<0.001			103.34	<0.01
CASP5	1.91	1.51	<0.001			102.06	<0.01
BOK	-1.31	9.14	<0.001			99.28	<0.01
RETREG1	-1.33	7.81	<0.001			99.27	<0.01
TFPT	1.12	7	<0.001			98.76	<0.01
TNFRSF12A	1.55	8.8	<0.001			98.69	<0.01
GFAP	-2.39	5.07	<0.001			97.83	<0.01
TSPO	1.12	10.06	<0.001			97.66	<0.01
TMEM150C	-1.36	8.05	<0.001			94.69	<0.01
BDKRB2	-1.23	7.13	<0.001			94.6	<0.01
ACSF2	-1.01	8.51	<0.001			94.5	<0.01
SHH	3.39	1.79	<0.001			94.18	<0.01
CX3CL1	-1.48	11.15	<0.001			93.85	<0.01
UCHL1	2.24	8.7	<0.001			93.85	<0.01
PTGIS	-1.54	9.26	<0.001			89.83	<0.01
IFI27	1.64	10.56	<0.001			89.36	<0.01
MT1G	1.77	6.48	<0.001			86.07	<0.01
FGFR1	-1.07	10.72	<0.001			83.58	<0.01
TNF	1.71	5.19	<0.001			83.11	<0.01
SFN	2.02	9.67	<0.001			82.92	<0.01
IRF1	1.06	9.22	<0.001			82.24	<0.01
GFRAL	-2.78	-0.6	<0.001			80.32	<0.01
ITM2C	1.03	9.83	<0.001			79.51	<0.01
IL1A	2.26	2.66	<0.001			79.17	<0.01
VNN1	2.18	6.08	<0.001			78.44	<0.01
TIMP3	-1.37	7.17	<0.001			78.3	<0.01
HRK	1.94	5.16	<0.001			75.87	<0.01
CD27	1.55	5.68	<0.001			75.33	<0.01
NME5	-1.47	4.68	<0.001			74.01	<0.01
CTSC	1.04	10.41	<0.001			73.74	<0.01
HGF	-1.39	6.38	<0.001			73.57	<0.01
BRCA1	1.02	7.13	<0.001			73.04	<0.01
PYCARD	1.21	7.44	<0.001			70.28	<0.01
NGFR	-1.71	8.45	<0.001			70.23	<0.01
FEZ1	-1.19	6.47	<0.001			67.48	<0.01
SCRT2	5.81	0.72	<0.001			66.96	<0.01
CHMP4C	1.22	8.27	<0.001			63.52	<0.01
FASLG	1.47	3.66	<0.001			63.12	<0.01
NANOS3	1.2	2.38	<0.001			62.72	<0.01
DDIT4	1.26	9.96	<0.001			62.33	<0.01
RNF186	-2.59	3.21	<0.001			61.86	<0.01
DPP4	-1.31	7.65	<0.001			59.4	<0.01
AKR1C2	-2.17	9.55	<0.001			59.09	<0.01
FGFR3	1.69	6.95	<0.001			58.7	<0.01
CD3E	1.19	7.34	<0.001			57.56	<0.01
SOGA3	-1.3	0.65	<0.001			56.78	<0.01
GATA4	3.57	1.61	<0.001			56.48	<0.01
MIR222	-1.98	-1.17	<0.001			55.49	<0.01
TMC8	1.03	7.05	<0.001			53.6	<0.01
CD38	1.31	6.43	<0.001			51.63	<0.01
AR	-1.6	9.68	<0.001			50.9	<0.01
BCL2L10	1.24	3.3	<0.001			50.79	<0.01
CP	1.67	10.13	<0.001			49.48	<0.01
CCK	2.55	0.82	<0.001			49.41	<0.01
IL19	2.61	0.24	<0.001			48.41	<0.01
ATP2A3	1.05	8.95	<0.001			47.64	<0.01
MTCL1	1.06	6.48	<0.001			47.56	<0.01
AKR1C3	-1.46	9.12	<0.001			46.84	<0.01
IL4	-1.31	-0.54	<0.001			46.14	<0.01
INHBB	-1.08	9.01	<0.001			44.75	<0.01
MIA	1.61	6.73	<0.001			43.56	<0.01
CSF2	2.02	0.7	<0.001			42.77	<0.01
CYP1B1	1.16	10.15	<0.001			42.76	<0.01
HTR2B	-1.04	3.86	<0.001			37.91	<0.01
SSTR3	1.37	2.02	<0.001			37.69	<0.01
AIRE	1.51	-0.16	<0.001			35.41	<0.01
MIR210	1.63	-1.04	<0.001			34.95	<0.01
CRYAB	-1.16	11.81	<0.001			34.86	<0.01
SCN2A	-1.32	6.18	<0.001			34	<0.01
AGT	1.41	7.02	<0.001			32.14	<0.01
MUC1	1.19	10.63	<0.001			31.35	<0.01
AGTR2	-2.16	-0.48	<0.001			31.27	<0.01
NLRP2	1.43	7.88	<0.001			30.21	<0.01
TRIML1	2.62	-0.73	<0.001			29.83	<0.01
FGB	-2.53	3.62	<0.001			29.7	<0.01
SCG2	1.3	4.44	<0.001			29	<0.01
SERPINE1	1.02	9.08	<0.001			28.91	<0.01
POU4F2	1.79	-1.48	<0.001			27.64	<0.01
FGA	-3.02	2.11	<0.001			26.51	<0.01
ATP6V0D2	1.2	3.72	<0.001			21.77	<0.01
ZSWIM2	-1.29	-1.17	<0.001			20.68	<0.01
ERN2	1.3	1.4	<0.001			20	<0.01
FTMT	1.27	0.99	<0.001			15.47	<0.01
EYA1	1.05	4.79	<0.001			12.63	<0.01
AVP	-1.01	-1.25	<0.01			10.38	<0.01
GDNF	-1	3.23	<0.01			9.57	<0.01
FGG	1.55	4.56	<0.01			9.34	<0.01
SST	1.67	1.6	<0.01			4.37	<0.05
